# Supplementary material for: A microsatellite DNA-derived oligodeoxynucleotide attenuates lipopolysaccharide-induced acute lung injury in mice by inhibiting the HMGB1-TLR4-NF-κB signaling pathway
Source: Front Microbiol. 2022 Aug 4;13:964112. doi: 10.3389/fmicb.2022.964112 (PMC9386506; doi:10.3389/fmicb.2022.964112)
Supplement: Supplementary file 2 [file Data_Sheet_2.zip › Raw data/Figure 1 raw data/Cytokine IL-6 and TNF-a data.XLSX]

## Sheet: IL-6
												Software Version	3.03.14
Med	164.288	151.5	143.7
MS19	161.364	125.7	142.5									Experiment File Path:
MS19-C	165.3	157.3	130.1									Protocol File Path:
Curldan	183.171	179.965	203.4									Plate Number	Plate 2
Curdlan+MS19	154.594	128.5	121.3									Date	2019-12-19
Curdlan+MS19-C	163.683	173.2	152.7									Time	17:39:03
												Reader Type:	Synergy H1
												Reader Serial Number:	17082812
Med	164.288	151.5	143.7									Reading Type	Reader
MS19	161.364	125.7	142.5
MS19-C	165.3	157.3	130.1									Procedure Details
VACA-70	435.67	462.4	449.035									Plate Type	96 WELL PLATE
VACA-70+MS19	264.3	158.9	211.6									Eject plate on completion
VACA-70+MS19-C	407.9	417.9	412.9									Read	Absorbance Endpoint
													Full Plate
													Wavelengths: 450
Med	164.288	151.5	143.7										Read Speed: Normal, Delay: 100 msec, Measurements/Data Point: 8
MS19	161.364	125.7	142.5
MS19-C	165.3	157.3	130.1
LPIC	998.525	892.5	945.513								Full Plate
LPIC+MS19	497.904	356.8	427.352								Wavelengths: 450
LPIC+MS19-C	1025.89	893.7	959.794								Read Speed: Normal, Delay: 100 msec, Measurements/Data Point: 8
Med	164.288	151.5	143.7							Layout
MS19	161.364	125.7	142.5									1	2	3	4	5	6	7	8	9	10	11	12
MS19-C	165.3	157.3	130.1								A	STD1 8000		Med			LPIC			HSV-1
LPS	372.5	325.4	348.95								B	STD2 4000		MS19			LPIC+MS19			HSV-1+MS19
LPS+MS19	167.2	183.4	175.3								C	STD3 2000		MS19-C			LPIC+MS19-C			HSV-1+MS19-C
LPS+MS19-C	289.3	347.5	318.4								D	STD4 1000		Curldan			LPS			PR8
											E	STD5 500		Curdlan+MS19			LPS+MS19			PR8+MS19
											F	STD6 250		Curdlan+MS19-C			LPS+MS19-C			PR8+MS19-C
											G	STD7 125		VACA-70			VACA-70+MS19-C
Med	164.288	151.5	143.7								H	Blank		VACA-70+MS19
MS19	161.364	125.7	142.5
MS19-C	165.3	157.3	130.1
HSV-1	332.796	360.4	335.192							Results
HSV-1+MS19	228.454	221.5	235.408							Actual Temperature:	24		Blank 450
HSV-1+MS19-C	296.171	256.9	335.442
												1	2	3	4	5	6	7	8	9	10	11	12
											A	2.383	2.272	0.135	0.127	0.121	0.673	0.608	0.641	0.25	0.268	0.251
Med	164.288	151.5	143.7								B	1.862	1.752	0.133	0.109	0.12	0.359	0.266	0.313	0.179	0.175	0.184
MS19	161.364	125.7	142.5								C	1.44	1.329	0.136	0.131	0.112	0.689	0.609	0.649	0.225	0.199	0.24
MS19-C	165.3	157.3	130.1								D	0.945	0.835	0.148	0.146	0.162	0.276	0.245	0.261	0.553	0.64	0.567
PR8	803.203	945.1	825.7								E	0.351	0.241	0.129	0.111	0.106	0.137	0.149	0.143	0.34	0.279	0.3
PR8+MS19	469.502	375.8	408.4								F	0.155	0.136	0.135	0.141	0.127	0.221	0.26	0.24	0.452	0.542	0.532
PR8+MS19-C	642.473	784.1	768.3								G	0.044	0.026	0.318	0.336	0.327	0.3	0.307	0.303
											H	0.011	0.001	0.204	0.132	0.168
							X	Y
							8000	2.3275
							4000	1.807
							2000	1.3845
							1000	0.89
							500	0.296
							250	0.1455
							125	0.035
							0	0.0055

## Sheet: TNF-a
	pg/ml										Software Version	3.03.14
Med	148.11	156.4	132.176
MS19	151.44	145.7	171.028								Experiment File Path:
MS19-C	177	145.7	160.642								Protocol File Path:
LPS	339.446	380	359.723								Plate Number	Plate 3
LPS+MS19	165.597	154	159.798								Date	2019-12-19
LPS+MS19-C	269.523	378	323.762								Time	17:43:45
											Reader Type:	Synergy H1
											Reader Serial Number:	17082812
Med	148.11	156.4	132.176								Reading Type	Reader
MS19	151.44	145.7	171.028
MS19-C	177	145.7	160.642								Procedure Details
HSV-1	337	370.4	345.192								Plate Type	96 WELL PLATE
HSV-1+MS19	198.11	221.5	205.408								Eject plate on completion
HSV-1+MS19-C	292.56	356.9	335.442								Read	Absorbance Endpoint
												Full Plate
												Wavelengths: 450
Med	148.11	156.4	132.176									Read Speed: Normal, Delay: 100 msec, Measurements/Data Point: 8
MS19	151.44	145.7	171.028
MS19-C	177	145.7	160.642								Layout
PR8	398.35	427.2	412.775
PR8+MS19	239.22	201.5	220.36
PR8+MS19-C	270.68	345.9	308.29							Layout
												1	2	3	4	5	6	7	8	9	10	11	12
											A	STD1 2000		Med			HSV-1
											B	STD2 1000		MS19			HSV-1+MS19
											C	STD3 500		MS19-C			HSV-1+MS19-C
											D	STD4 250		LPS			PR8
											E	STD5 125		LPS+MS19			PR8+MS19
											F	Blank		LPS+MS19-C			PR8+MS19-C
											G
											H
1.732	1.729	1.7305
0.831	0.855	0.843
0.367	0.382	0.3745								Results
0.131	0.159	0.145								Actual Temperature:	24		Blank 450
0.05	0.074	0.062
0	0	0										1	2	3	4	5	6	7	8	9	10	11	12
											A	1.732	1.729	0.095	0.103	0.082	0.261	0.29	0.268
											B	0.831	0.855	0.098	0.093	0.116	0.139	0.16	0.146
											C	0.367	0.382	0.121	0.093	0.106	0.222	0.278	0.26
											D	0.131	0.159	0.263	0.299	0.281	0.315	0.34	0.327
											E	0.05	0.074	0.111	0.101	0.106	0.175	0.142	0.159
											F	0.001	0.005	0.202	0.297	0.249	0.203	0.267	0.356
											G
											H
								X	Y
								2000	1.7305
								1000	0.843
								500	0.3745
								250	0.145
								125	0.062
								0	0
