# Supplementary material for: A microsatellite DNA-derived oligodeoxynucleotide attenuates lipopolysaccharide-induced acute lung injury in mice by inhibiting the HMGB1-TLR4-NF-κB signaling pathway
Source: Front Microbiol. 2022 Aug 4;13:964112. doi: 10.3389/fmicb.2022.964112 (PMC9386506; doi:10.3389/fmicb.2022.964112)
Supplement: Supplementary file 2 [file Data_Sheet_2.zip › Raw data/Figure 4 raw data/Elisa HMGB-1 of Raw264.7.xlsx]

## Sheet: HMGB1
									Software Version	3.03.14
	pg/ml
med	70.8	89.2	112.1						Experiment File Path:
LPS	653.2	649.1	792.6						Protocol File Path:
LPS +MS19	284.7	297.7	342.8						Plate Number	Plate 1
LPS+MS19-C	496.6	651.3	328.4						Date	2020-01-21
									Time	16:45:01
									Reader Type:	Synergy H1
									Reader Serial Number:	17083425
									Reading Type	Reader
									Procedure Details
									Plate Type	96 WELL PLATE
									Eject plate on completion
									Read	Absorbance Endpoint
										Full Plate
			X	Y						Wavelengths: 450
			8000	2.107						Read Speed: Normal, Delay: 100 msec, Measurements/Data Point: 8
			4000	1.825
			2000	1.184
			1000	0.785				Full Plate
			500	0.401				Wavelengths: 450
			250	0.1825				Read Speed: Normal, Delay: 100 msec, Measurements/Data Point: 8
			125	0.054
			0	0.0125
								Layout
							Layout
									1	2	3	4	5	6	7	8	9	10	11	12
								A	STD1 8000		Med
								B	STD2 4000		LPS
								C	STD3 2000		LPS+MS19
								D	STD4 1000		LPS+MS19-C
								E	STD5 500
								F	STD6 250
								G	STD7 125
								H	Blank
							Results
							Actual Temperature:	24		Blank 450
									1	2	3	4	5	6	7	8	9	10	11	12
								A	2.167	2.047	0.08	0.092	0.108
								B	1.756	1.894	0.451	0.448	0.534
								C	1.112	1.256	0.22	0.229	0.258
								D	0.779	0.791	0.355	0.45	0.248
								E	0.415	0.387
								F	0.192	0.173
								G	0.046	0.062
								H	0.013	0.012
