# Supplementary material for: A microsatellite DNA-derived oligodeoxynucleotide attenuates lipopolysaccharide-induced acute lung injury in mice by inhibiting the HMGB1-TLR4-NF-κB signaling pathway
Source: Front Microbiol. 2022 Aug 4;13:964112. doi: 10.3389/fmicb.2022.964112 (PMC9386506; doi:10.3389/fmicb.2022.964112)
Supplement: Supplementary file 2 [file Data_Sheet_2.zip › Raw data/Figure 5 raw data/BALF ELISA results.xlsx]

## Sheet: HMGB-1
BALF
	PBS	LPS	LPS+MS19
hmgb1	20.2	250.37	156.78
(pg/,ml)	18.23	337.25	126.44
	33.54	276.54	90.23
						Layout
								1	2	3	4	5	6	7	8	9	10	11	12
							A	STD1 8000
							B	STD2 4000
							C	STD3 2000
							D	STD4 1000
							E	STD5 500		PBS
			X	Y			F	STD6 250		LPS
			8000	2.107			G	STD7 125		LPS+MS19
			4000	1.825			H	Blank
			2000	1.184
			1000	0.785
			500	0.401		Results
			250	0.1825		Actual Temperature:	24		Blank 450
			125	0.054
			0	0.0125				1	2	3	4	5	6	7	8	9	10	11	12
							A	2.167	2.047
							B	1.756	1.894
							C	1.112	1.256
							D	0.779	0.791
							E	0.415	0.387	0.046	0.045	0.055
							F	0.192	0.173	0.198	0.254	0.215
							G	0.046	0.062	0.137	0.117	0.093
							H	0.013	0.012

## Sheet: IL-6
BALF
	PBS	LPS	LPS+MS19					Layout
il-6	60.54	400.37	225							1	2	3	4	5	6	7	8	9	10	11	12
(pg/,ml)	55.28	390.24	210.23						A	STD1 8000
	45.26	502.17	157.33						B	STD2 4000
					X	Y			C	STD3 2000
					8000	2.3275			D	STD4 1000
					4000	1.807			E	STD5 500
					2000	1.3845			F	STD6 250
					1000	0.89			G	STD7 125								LPS
					500	0.296			H	Blank					PBS			LPS+MS19
					250	0.1455
					125	0.035
					0	0.0055		Results
								Actual Temperature:	24		Blank 450
										1	2	3	4	5	6	7	8	9	10	11	12
									A	2.383	2.272
									B	1.862	1.752
									C	1.44	1.329
									D	0.945	0.835
									E	0.351	0.241
									F	0.155	0.136
									G	0.044	0.026							0.295	0.288	0.362
									H	0.011	0.001				0.064	0.06	0.053	0.177	0.167	0.131

## Sheet: TNF-a
BALF
								Layout
	PBS	LPS	LPS+MS19		X	Y				1	2	3	4	5	6	7	8	9	10	11	12
tnf-a	100.34	600.78	300.25		2000	1.7305			A	STD1 2000								PBS
(pg/,ml)	150.23	589.76	289.34		1000	0.843			B	STD2 1000								LPS
	90.67	534.25	267.35		500	0.3745			C	STD3 500								LPS+MS19
					250	0.145			D	STD4 250
					125	0.062			E	STD5 125
					0	0			F	Blank
									G
									H
								Results
								Actual Temperature:	24		Blank 450
										1	2	3	4	5	6	7	8	9	10	11	12
									A	1.732	1.729							0.054	0.097	0.045
									B	0.831	0.855							0.492	0.482	0.434
									C	0.367	0.382							0.229	0.219	0.2
									D	0.131	0.159
									E	0.05	0.074
									F	0.001	0.005
									G
									H
