# Supplementary material for: A microsatellite DNA-derived oligodeoxynucleotide attenuates lipopolysaccharide-induced acute lung injury in mice by inhibiting the HMGB1-TLR4-NF-κB signaling pathway
Source: Front Microbiol. 2022 Aug 4;13:964112. doi: 10.3389/fmicb.2022.964112 (PMC9386506; doi:10.3389/fmicb.2022.964112)
Supplement: Supplementary file 2 [file Data_Sheet_2.zip › Raw data/Figure 5 raw data/lung inflammatory score.XLSX]

## Sheet: Sheet1
Pathological scores
	PBS	1	1	1
	LPS	3	4	3
	LPS+MS19	2	2	1
		1	3	2
		1	4	2
		1	3	1
