# Supplementary material for: A microsatellite DNA-derived oligodeoxynucleotide attenuates lipopolysaccharide-induced acute lung injury in mice by inhibiting the HMGB1-TLR4-NF-κB signaling pathway
Source: Front Microbiol. 2022 Aug 4;13:964112. doi: 10.3389/fmicb.2022.964112 (PMC9386506; doi:10.3389/fmicb.2022.964112)
Supplement: Supplementary file 2 [file Data_Sheet_2.zip › Raw data/Figure 5 raw data/Mouse weight data.XLSX]

## Sheet: Sheet1
LPS		2 mice died		2 mice died	1 mice died		1 mice died
	Original weight	Day 1	Day 2	Day 3	Day 4	Day 5	Day 6	Day 7	Day 8
mouse 1	16.8	16	14.2	13.6	13.4	13.8	15	15.4	15.6		100	95.2381	84.5238	80.9524	79.7619	82.1429	89.2857	91.6667	92.8571		100	95.2381	84.5238	80.9524	79.7619	82.1429	89.2857	91.6667	92.8571
mouse 2	17.4	15.8	15.4	15.4	15	15.5	14.6	14.6	14.6		100	90.8046	88.5057	88.5057	86.2069	89.0805	83.908	83.908	83.908		100	90.8046	88.5057	88.5057	86.2069	89.0805	83.908	83.908	83.908
mouse 3	17	15	14.6	14.2	13.8	13.8	13.8	13.8	13.8		100	88.2353	85.8824	83.5294	81.1765	81.1765	81.1765	81.1765	81.1765		100	88.2353	85.8824	83.5294	81.1765	81.1765	81.1765	81.1765	81.1765
mouse 4	18.2	15.6	15.6	15.6	15.6	15.6	15.6	15.6	15.6		100	85.7143	85.7143	85.7143	85.7143	85.7143	85.7143	85.7143	85.7143		100	85.7143	85.7143	85.7143	85.7143	85.7143	85.7143	85.7143	85.7143
mouse 5	18.4	15.4	15.4	15.4	15.4	15.4	15.4	15.4	15.4		100	83.6957	83.6957	83.6957	83.6957	83.6957	83.6957	83.6957	83.6957		100	83.6957	83.6957	83.6957	83.6957	83.6957	83.6957	83.6957	83.6957
mouse 6	19.1	17.79	16.8	15.28	15.85	16	16.31	16.57	17.04		100	93.1414	87.9581	80	82.9843	83.7696	85.3927	86.7539	89.2147		100	93.1414	87.9581	80	82.9843	83.7696	85.3927	86.7539	89.2147
mouse 7	20.2	17.88	15.85	13.92	13.92	13.92	13.92	13.92	13.92		100	88.5149	78.4653	68.9109	68.9109	68.9109	68.9109	68.9109	68.9109		100	88.5149	78.4653	68.9109	68.9109	68.9109	68.9109	68.9109	68.9109
mouse 8	18.5	16.64	15.4	14.55	14.55	14.55	14.55	14.55	14.55		100	89.9459	83.2432	78.6486	78.6486	78.6486	78.6486	78.6486	78.6486		100	89.9459	83.2432	78.6486	78.6486	78.6486	78.6486	78.6486	78.6486
																					100	100	100	100	100	100	100	100
																					95.2381	90.8046	88.2353	85.7143	83.6957	93.1414	88.5149	89.9459
																					84.5238	88.5057	85.8824	85.7143	83.6957	87.9581	78.4653	83.2432
																					80.9524	88.5057	83.5294	85.7143	83.6957	80	68.9109	78.6486
																					79.7619	86.2069	81.1765	85.7143	83.6957	82.9843	68.9109	78.6486
																					82.1429	89.0805	81.1765	85.7143	83.6957	83.7696	68.9109	78.6486
																					89.2857	83.908	81.1765	85.7143	83.6957	85.3927	68.9109	78.6486
																					91.6667	83.908	81.1765	85.7143	83.6957	86.7539	68.9109	78.6486
																					92.8571	83.908	81.1765	85.7143	83.6957	89.2147	68.9109	78.6486
LPS+MS19		1 mice died		1 mice died
	Original weight	Day 1	Day 2	Day 3	Day 4	Day 5	Day 6	Day 7	Day 8
mouse 1	17.6	16	15.8	15.2	14.6	14.4	14.2	14	15		100	90.9091	89.7727	86.3636	82.9545	81.8182	80.6818	79.5455	85.2273		100	90.9091	89.7727	86.3636	82.9545	81.8182	80.6818	79.5455	85.2273
mouse 2	16.4	15.2	14.4	15.2	15.6	15.8	16	16	16.6		100	92.6829	87.8049	92.6829	95.122	96.3415	97.561	97.561	101.22		100	92.6829	87.8049	92.6829	95.122	96.3415	97.561	97.561	101.22
mouse 3	16.7	15	14.6	14.2	14	14.2	15	15.8	16.2		100	89.8204	87.4251	85.0299	83.8323	85.0299	89.8204	94.6108	97.006		100	89.8204	87.4251	85.0299	83.8323	85.0299	89.8204	94.6108	97.006
mouse 4	17.22	15.6	14.8	14	14.6	15.4	15.8	16	16.4		100	90.5923	85.9466	81.3008	84.7851	89.4309	91.7538	92.9152	95.2381		100	90.5923	85.9466	81.3008	84.7851	89.4309	91.7538	92.9152	95.2381
mouse 5	16.8	14.8	14.6	14.2	13.6	13.8	14.1	15.7	17		100	88.0952	86.9048	84.5238	80.9524	82.1429	83.9286	93.4524	101.19		100	88.0952	86.9048	84.5238	80.9524	82.1429	83.9286	93.4524	101.19
mouse 6	16.52	15	14.2	13.8	13.6	13.6	14.1	14.4	14.8		100	90.799	85.9564	83.5351	82.3245	82.3245	85.3511	87.1671	89.5884		100	90.799	85.9564	83.5351	82.3245	82.3245	85.3511	87.1671	89.5884
mouse 7	18.8	17.6	17.1	15.8	15.8	15.8	15.8	15.8	15.8		100	93.617	90.9574	84.0426	84.0426	84.0426	84.0426	84.0426	84.0426		100	93.617	90.9574	84.0426	84.0426	84.0426	84.0426	84.0426	84.0426
mouse 8	18	16.9	16.9	16.9	16.9	16.9	16.9	16.9	16.9		100	93.8889	93.8889	93.8889	93.8889	93.8889	93.8889	93.8889	93.8889		100	93.8889	93.8889	93.8889	93.8889	93.8889	93.8889	93.8889	93.8889
																					100	100	100	100	100	100	100	100
																					90.9091	92.6829	89.8204	90.5923	88.0952	90.799	93.617	93.8889
																					89.7727	87.8049	87.4251	85.9466	86.9048	85.9564	90.9574	93.8889
																					86.3636	92.6829	85.0299	81.3008	84.5238	83.5351	84.0426	93.8889
																					82.9545	95.122	83.8323	84.7851	80.9524	82.3245	84.0426	93.8889
																					81.8182	96.3415	85.0299	89.4309	82.1429	82.3245	84.0426	93.8889
																					80.6818	97.561	89.8204	91.7538	83.9286	85.3511	84.0426	93.8889
																					79.5455	97.561	94.6108	92.9152	93.4524	87.1671	84.0426	93.8889
																					85.2273	101.22	97.006	95.2381	101.19	89.5884	84.0426	93.8889
PBS
	Original weight	Day 1	Day 2	Day 3	Day 4	Day 5	Day 6	Day 7	Day 8
mouse 1	17	16.6	16.8	16.8	17	16.8	17.1	17	17.2		100	97.6471	98.8235	98.8235	100	98.8235	100.588	100	101.176		100	97.6471	98.8235	98.8235	100	98.8235	100.588	100	101.176
mouse 2	16.6	16.3	16.4	16.4	16.6	16.6	16.8	17.1	17		100	98.1928	98.7952	98.7952	100	100	101.205	103.012	102.41		100	98.1928	98.7952	98.7952	100	100	101.205	103.012	102.41
mouse 3	17.1	16.8	16.6	16.3	16.5	16.5	16.8	16.8	16.6		100	98.2456	97.076	95.3216	96.4912	96.4912	98.2456	98.2456	97.076		100	98.2456	97.076	95.3216	96.4912	96.4912	98.2456	98.2456	97.076
mouse 4	16	16.3	16.1	16.3	16.5	16.7	16.5	16.7	16.8		100	101.875	100.625	101.875	103.125	104.375	103.125	104.375	105		100	101.875	100.625	101.875	103.125	104.375	103.125	104.375	105
mouse 5	16.4	16	16.2	16.1	16.3	16.4	16.7	16.6	16.9		100	97.561	98.7805	98.1707	99.3902	100	101.829	101.22	103.049		100	97.561	98.7805	98.1707	99.3902	100	101.829	101.22	103.049
mouse 6	17.5	17	16.8	16.8	17.1	17	17.2	17.1	17		100	97.1429	96	96	97.7143	97.1429	98.2857	97.7143	97.1429		100	97.1429	96	96	97.7143	97.1429	98.2857	97.7143	97.1429
mouse 7	21	20.8	19.4	20	20	20.4	20.6	20.9	21.6		100	99.0476	92.381	95.2381	95.2381	97.1429	98.0952	99.5238	102.857		100	99.0476	92.381	95.2381	95.2381	97.1429	98.0952	99.5238	102.857
mouse 8	21.5	21.2	20	20.2	20.4	20.4	20.4	20.8	21.4		100	98.6047	93.0233	93.9535	94.8837	94.8837	94.8837	96.7442	99.5349		100	98.6047	93.0233	93.9535	94.8837	94.8837	94.8837	96.7442	99.5349
																					100	100	100	100	100	100	100	100
																					97.6471	98.1928	98.2456	101.875	97.561	97.1429	99.0476	98.6047
																					98.8235	98.7952	97.076	100.625	98.7805	96	92.381	93.0233
																					98.8235	98.7952	95.3216	101.875	98.1707	96	95.2381	93.9535
																					100	100	96.4912	103.125	99.3902	97.7143	95.2381	94.8837
																					98.8235	100	96.4912	104.375	100	97.1429	97.1429	94.8837
																					100.588	101.205	98.2456	103.125	101.829	98.2857	98.0952	94.8837
																					100	103.012	98.2456	104.375	101.22	97.7143	99.5238	96.7442
																					101.176	102.41	97.076	105	103.049	97.1429	102.857	99.5349
