# Supplementary material for: A microsatellite DNA-derived oligodeoxynucleotide attenuates lipopolysaccharide-induced acute lung injury in mice by inhibiting the HMGB1-TLR4-NF-κB signaling pathway
Source: Front Microbiol. 2022 Aug 4;13:964112. doi: 10.3389/fmicb.2022.964112 (PMC9386506; doi:10.3389/fmicb.2022.964112)
Supplement: Supplementary file 2 [file Data_Sheet_2.zip › Raw data/Figure 5 raw data/Survival rate.XLSX]

## Sheet: Sheet1
		2 dead		2 dead	1 dead		1 dead
		Day 1	Day 2	Day 3	Day 4	Day 5	Day 6	Day 7	Day 8	Survival mice
PBS	8	8	8	8	8	8	8	8	8
LPS	8	6	6	4	3	3	2	2	2
LPS+MS19	8	7	6	6	6	6	6	6	6
										Survival rate
	100	100	100	100	100	100	100	100	100
	100	75	75	50	37.5	37.5	25	25	25
	100	87.5	75	75	75	75	75	75	75
	100	100	100	100	100	100	100	100	100
	100	75	75	50	37.5	37.5	25	25	25
	100	87.5	75	75	75	75	75	75	75
	PBS		LPS		LPS+MS19
8	0	1	1	1	1
		1	1	3	1
		3	1	8	0
		3	1	8	0
		4	1	8	0
		6	1	8	0
		8	0	8	0
		8	0	8	0
